# Supplementary material for: Assessment of Water Depth Variability and Rice Farming Using Remote Sensing
Source: Sensors (Basel). 2025 Aug 7;25(15):4860. doi: 10.3390/s25154860 (PMC12349411; doi:10.3390/s25154860)
Supplement: Supplementary file 1 [file sensors-25-04860-s001.zip]

Archive with 1 entries (1 files):
- sensors-3709058-supplementary.pdf
